# Supplementary material for: Multiple bacterial virulence factors focused on adherence and biofilm formation associate with outcomes in cirrhosis
Source: Gut Microbes. 2021 Nov 8;13(1):1993584. doi: 10.1080/19490976.2021.1993584 (PMC8582993; doi:10.1080/19490976.2021.1993584)
Supplement: Supplemental Material [file KGMI_A_1993584_SM6599.zip]

Archive with 2 entries (2 files):
- Supplementary Tables for GUT MICROBES 9_26_21.docx
- VF Supplementary figures for GUT MICROBES 9_26_21.pptx
